# Supplementary material for: Dissipation Behavior, Residue, and Risk Assessment of Benziothiazolinone in Apples
Source: Int J Environ Res Public Health. 2021 Apr 23;18(9):4478. doi: 10.3390/ijerph18094478 (PMC8122877; doi:10.3390/ijerph18094478)
Supplement: Supplementary file 1 [file ijerph-18-04478-s001.zip]

Archive with 1 entries (1 files):
- ijerph-1131510-SI.pdf
